# Supplementary material for: Microplastics in Greylag Goose (Anser anser) Feces from Lake Erçek (Eastern Anatolia, Türkiye): Occurrence, Temporal Variation, and Polymer Characterization
Source: Toxics. 2026 Jan 23;14(2):108. doi: 10.3390/toxics14020108 (PMC12944368; doi:10.3390/toxics14020108)
Supplement: Supplementary file 1 [file toxics-14-00108-s001.zip › Supplementary Table S1.xlsx]

## Sheet: Sayfa1
Table S1. Descriptive statistics and assumption diagnostics for microplastic counts summarized by category across sampling periods. The table reports basic distributional metrics (mean, SD, quartiles, range) and the results of Shapiro–Wilk tests for normality and Levene’s tests for homogeneity of variances for the datasets used in the category-based comparisons (type, shape, size, and colour).
	Type	Shape	Size	Color
Count	25	25	25	45
Unique	5	5	5	9
mean	38.6	38.36	38.36	21.31
std	27.39	15.99	15.43	19.1
min	5	10	9	0
0.25	12	28	29	7
median	36	41	40	15
0.75	65	51	44	29
max	92	64	72	83
SW	0.908 p value 0.028	0.962 p value 0.459	0.972 p-value 0.700	0.863
Skewness	0.463	-0.184	0.138	1362
Kurtosis	-0.991	-1.026	-0.138	1497
Levene	1.221 p value 0.33	0.117 p value 0.975	0.046 p value 0.996	1.663 p value 0.142
