# Supplementary material for: Microplastics in Greylag Goose (Anser anser) Feces from Lake Erçek (Eastern Anatolia, Türkiye): Occurrence, Temporal Variation, and Polymer Characterization
Source: Toxics. 2026 Jan 23;14(2):108. doi: 10.3390/toxics14020108 (PMC12944368; doi:10.3390/toxics14020108)
Supplement: Supplementary file 1 [file toxics-14-00108-s001.zip › Supplementary Table S2.xlsx]

## Sheet: Sayfa1
Table S2. ANOVA results (α=0.05)
Parameters	Sum of Squares	Degree of Freedom	F value	PR(>F)
Type	14168.6	4	18.4621	0,0000***
Shape	3000.16	4	4.7749	0,0072**
Size	2810.16	4	4.8324	0,0068**
Color	13587.2	8	24.8103	0,0000**
It is evident that at least one group is distinct from the others (H1). The null hypothesis (H0), which suggests that there is no statistically significant difference between the group means, is rejected. ***It is significant at the α=0.001 level; **it is significant at the α=0.01 level.
