# Supplementary material for: Microplastics in Greylag Goose (Anser anser) Feces from Lake Erçek (Eastern Anatolia, Türkiye): Occurrence, Temporal Variation, and Polymer Characterization
Source: Toxics. 2026 Jan 23;14(2):108. doi: 10.3390/toxics14020108 (PMC12944368; doi:10.3390/toxics14020108)
Supplement: Supplementary file 1 [file toxics-14-00108-s001.zip › Supplementary Table S3.xlsx]

## Sheet: Sayfa1
Table S3. Means among groups
Parameters	Groups	Mean*	StdDev	Variance	StdErr
Type	Fiber	71,40a	22.6	510.8	10.11
	Fragment	58,60ab	14.14	199.8	6.32
	Pellet	36,00bc	11.38	129.5	5.09
	Film	16,80cd	10.38	107.7	4.64
	Foam	9,00bc	3.39	11.5	1.51
Shape	Irregular	48,80a	10.52	110.7	4.71
	Alongated	47,60ab	13.58	184.3	6.07
	Spherical	45,20abc	14.11	199.2	6.31
	Line	27,00abc	10.37	107.5	4.64
	Float	23,20c	13.55	183.7	6.06
Size	100µm-300µm	58,00a	11.68	136.5	5.22
	300µm-500µm	40,60ab	11.89	141.3	5.32
	<100µm	33,80b	14.24	202.7	6.37
	>1000µm	30,20b	10.33	106.7	4.62
	500µm-1000µm	29,20b	11.82	139.7	5.29
Color	White	62,40a	14.57	212.3	6.52
	Black	33,60b	9.74	94.8	4.35
	Gray	26,00bc	12.86	165.5	5.75
	Brown	25,20bcd	7.19	51.7	3.22
	Blue	11,80cde	2.59	6.7	1.16
	Yellow	11,80cde	7.12	50.7	3.18
	Orange	11,20cde	4.49	20.2	2.01
	Red	8,00de	3.54	12.5	1.58
	Green	1,80e	1.3	1.7	0.58
	*Means with the same letter indicate that differences among the groups are not statistically significant.
